# Supplementary material for: Targeting Myeloperoxidase Activity and Neutrophil ROS Production to Modulate Redox Process: Effect of Ellagic Acid and Analogues
Source: Molecules. 2023 Jun 2;28(11):4516. doi: 10.3390/molecules28114516 (PMC10254444; doi:10.3390/molecules28114516)
Supplement: Supplementary file 1 [file molecules-28-04516-s001.zip]

Archive with 1 entries (1 files):
- molecules-2371720-supplementary.pdf
